# Supplementary material for: ADAM17 Inhibition Increases the Impact of Cisplatin Treatment in Ovarian Cancer Spheroids
Source: Cancers (Basel). 2021 Apr 23;13(9):2039. doi: 10.3390/cancers13092039 (PMC8122950; doi:10.3390/cancers13092039)
Supplement: Supplementary file 1 [file cancers-13-02039-s001.zip]

Archive with 1 entries (1 files):
- cancers-1156043-supplementary-for pub.pdf
